# Supplementary material for: Cardiac Simulator Technologies and Design for Medical Education and Auscultation Training: A Systematic Review
Source: Bioengineering (Basel). 2025 Jul 3;12(7):731. doi: 10.3390/bioengineering12070731 (PMC12292736; doi:10.3390/bioengineering12070731)
Supplement: Supplementary file 1 [file bioengineering-12-00731-s001.zip]

Archive with 1 entries (1 files):
- bioengineering-3659314-supplementary.pdf
